# Supplementary material for: Porcine Astrocytes and Their Relevance for Translational Neurotrauma Research
Source: Biomedicines. 2023 Aug 26;11(9):2388. doi: 10.3390/biomedicines11092388 (PMC10525191; doi:10.3390/biomedicines11092388)
Supplement: Supplementary file 1 [file biomedicines-11-02388-s001.zip]

Archive with 1 entries (1 files):
- biomedicines-2452692-supplementary.xlsx
