# Supplementary material for: Porcine Astrocytes and Their Relevance for Translational Neurotrauma Research
Source: Biomedicines. 2023 Aug 26;11(9):2388. doi: 10.3390/biomedicines11092388 (PMC10525191; doi:10.3390/biomedicines11092388)
Supplement: Supplementary file 1 [file biomedicines-11-02388-s001.zip › biomedicines-2452692-supplementary.xlsx]

## Sheet: Supp Table S1
	Supplementary Table S1. Commercially Available Antibodies from the Reviewed Literature that have Reported Pig Reactivity
	Target Protein	Paper	Company/Catalog Number	Application	Host Species	Concentration
	5HT	Brunjes et al., 2016	Immunostar 20080/924005	IHC	Rabbit	1:1000
	AQP1	Kimball et al, 2022	Abcam ab15080	Immunolabeling	Rabbit	1:500
	AQP4	Tanti et al., 2020	Sigma (#A5971)	ICC	Rabbit	1:200
	AQP4	Kimball et al, 2022	Alomone Labs 249–323	Immunolabeling	Rabbit	1:500
	AQP9	Kimball et al, 2022	Millipore AB3091	Immunolabeling	Chicken	1:500
	Calretinin	Brunjes et al., 2016	Millipore AB1550/2024183	IHC	Goat	1:1000
	CD11b	Tanti et al., 2020	Antigenix America (#APG112)	ICC	Mouse	01:10:00
	CD31	Tanti et al., 2020	BioRad (#MCA1746GA)	ICC	Mouse	1:200
	CHAT	Brunjes et al., 2016	Millipore AB144P/NG1780580	IHC	Goat	1:100
	CLD5	Thomsen et al., 2021	Sigma Aldrich, (Cat.No. SAB4502981), AB_10753223	ICC	Rabbit	1:200 - 1:250
	GFAP	Thomsen et al., 2021	Agilent (Cat. No. Z0334), AB_10013382	ICC	Rabbit	1:200 - 1:250
	GFAP	Tanti et al., 2020	Life Technologies (#13-0300)	ICC	Rat	1:200
	GFAP	Brunjes et al., 2016	Dako Z 0334/00076532	IHC	Rabbit	1:500
	GFAP	Balaratnasingam et al., 2008	G3893, Clone G-A-5; Sigma-Aldrich	IHC	Mouse	1:500
	GFAP	Balaratnasingam et al., 2011	G3893, Clone G-A-5; Sigma-Aldrich	IHC	Mouse	1:500
	GFAP	Balaratnasingam et al., 2014	Sigma G3893, Saint Louis, Missouri USA	IHC	Mouse	1:400
	GFAP	Chan et al. 2020	Sigma G3893, Saint Louis, Missouri USA	IHC	Mouse	1:400
	GFAP	Kimball et al, 2022	Invitrogen 13–0300	Immunolabeling	Rat	1:1000
	GFAP	Ederra et al., 2003	Sigma Chemical Co., St. Louis, MO. Cat. G3893	immunostaining	Mouse
	GFAP	Ionescu et al., 2011	Dako, Denmark, Z0334	IFC	Rabbit	1:2000
	Glutamine Synthetase	Lee et al., 2006	Chemicon/Millipore (MAB302)	IHC	Mouse
	Iba1	Tanti et al., 2020	AbCam (#Ab5076)	ICC	Goat	1:200
	Iba1	Brunjes et al., 2016	Wako 09-197421/WEE4506	IHC	Rabbit	1:1000
	Iba1	Ionescu et al., 2011	Wako, Osaka, Japan, 019-19741	IFC	Rabbit	1:200
	Integrin Beta 1	Kimball et al, 2022	Abcam AB183666	Immunolabeling	Rabbit	1:250
	MAP1	Balaratnasingam et al., 2011	M4278, Sigma-Aldrich	IHC	Mouse	1:200
	MAP2	Tanti et al., 2020	ABCam: (#ab136253)	ICC	Rabbit	1:1000
	MOG	Tanti et al., 2020	8-18C in house	ICC	Mouse	1:2
	Myelin Basic Protein	Kimball et al, 2022	Abcam ab218011	Immunolabeling	Rabbit	1:200
	NeuN	Lee et al., 2006	Chemicon/Millipore (MAB377)	IHC	Mouse
	NF-H	Balaratnasingam et al., 2011	N0142, Clone N52, Sigma-Aldrich	IHC	Mouse	1:400
	NF-Hp	Balaratnasingam et al., 2011	N5389, Clone NE14, Sigma-Aldrich	IHC	Mouse	1:200
	NF-Hp	Chan et al. 2020	N5389, clone NE14; Sigma-Aldrich	IHC	Mouse	1:200
	NF-L	Balaratnasingam et al., 2011	AHP286, Serotec, Oxford, UK	IHC	Rabbit	1:500
	NF-M	Balaratnasingam et al., 2011	N5264, Clone NN18, Sigma-Aldrich	IHC	Mouse	1:200
	O4	Tanti et al., 2020	Millipore (MAB345)	ICC	Mouse	01:25:00
	OCLN	Thomsen et al., 2021	Millipore (ABT146)	ICC	Rabbit	1:200 - 1:250
	Olig2	Tanti et al., 2020	ABCam: (#ab136253)	ICC	Rabbit	1:700
	PARV	Brunjes et al., 2016	Swant 235/10(F)	IHC	Mouse	1:5000
	P-GP	Thomsen et al., 2021	Abcam (Cat. No. ab129450),AB_11 157199	ICC	Rabbit	1:200 - 1:250
	SOM	Brunjes et al., 2016	ImmunoStar 20067/216002	IHC	Rabbit	1:5000
	TBR-1	Brunjes et al., 2016	Santa Cruz SC-48816/10409	IHC	Rabbit	1:100
	Transferrin Receptor	Thomsen et al., 2021	MyBioSource (Cat. No. MBS2052130)	ICC	Rabbit	1:200 - 1:250
	Transferrin Receptor	Thomsen et al., 2021	Proteintech (Cat. No 10084-2-AP)	ICC	Rabbit	1:200 - 1:250
	Transferrin Receptor	Thomsen et al., 2021	(Cat. No Ab84036) AB_ 10673794	ICC	Rabbit	1:200 - 1:250
	VIP	Brunjes et al., 2016	ImmunoStar 20077/1129001	IHC	Rabbit	1:1000
	von Willibrand Factor	Balaratnasingam et al., 2014	NeoMarkers Cat. #RB-281-A	IHC	Rabbit	1:80
	ZO-1	Thomsen et al., 2021	ThermoFischer Scientific (Cat.No. 61–7300) AB_138452	ICC	Rabbit	1:200 - 1:250
	ZO-2	Thomsen et al., 2021	Invitrogen, (Cat No 71–1400), AB_2533976	ICC	Rabbit	1:200 - 1:250
	α-Dystroglycan	Kimball et al, 2022	Sigma 05–593	Immunolabeling	Mouse	1:200
	β-actin	Kimball et al, 2022	Santa Cruz SC-4777	Immunolabeling	Mouse	1:5000
	β-Tubulin	Balaratnasingam et al., 2011	T8535, Clone JDR.3B8, Sigma-Aldrich	IHC	Mouse	1:200

## Sheet: Supp Table S2
	Supplementary Table S2. Studies Including Analysis of Astrocytes under Pathological Conditions in Pigs
	Title	Reference	Injury	Injury severity	Timepoints	Species (including N)	Summary of Astrocyte Behavior	Evluation Method / Astrocyte Endpoint(s)	Salient effect or mechanism	Extra Notes
	Hypoxia-ischemia
1	Hypoxia-ischemia causes abnormalities in glutamate transporters and death of astroglia and neurons in newborn striatum	Martin et al., 1997	Asphyxic cardiac arrest	Exposure to 30 min of hypoxia (arterial O2 saturation 30%), 5 min of room air (O2 saturation 65%), 7 min of airway occlusion (O2 saturation 5%)	24, 48, and 96 hours following injury	Piglets (1 week; ~2.5 kg) [n=31 total (n=7 sham control, n=2 naïve control, n=22 injured)]	Astrocyte degenration (seen by cytoplasmic swelling, distended & beaded & fragmented processes, loss of GFAP, TUNEL/GFAP co--labeled cell death) at 24h and 48h. Gliosis (GFAP+ proliferation) observed at 96h. GFAP density reduced at 24h and 48h, returned to control levels at 96h. Astrocyte processes are GLT-1+ in control brains, whereas astrocyte cell bodies are GLT-1+ at 24h and 48h, very few GLT…	GFAP immunohistochemistry - density estimation in putamen TUNEL immunohistochemistry - cell counting in putamen GLT1 immunohistochemistry - qualitative analysis in putamen GLT1 immunoblotting - densiometric quantification	Striatal astrocyte changes occur rapidly following H-I injury. Cell proliferation recovers by 4 days but GLT-1 immunoreactivity does not recover by 4 days. Astrocyte damage possibly caused by glutamate toxicity following H-I
2	Altered expression and phosphorylation of N-methyl-D-aspartate receptors in piglet straitum after hypoxia-ischemia	Guerguerian et al., 2002	Asphyxic cardiac arrest	Exposure to 30 min of hypoxia (arterial O2 saturation 30%), 5 min of room air (O2 saturation 65%), 7 min of airway occlusion (O2 saturation 5%)	3, 6, 12, or 24 hours following injury	Piglets (1 week; male or female; ~3 kg) [n= 21 total (n=5 control, n=16 injured)]	Co-labeling of NR2B and GFAP demonstrating that astroglia express NR2B in the striatum following H-I NR2B levels were increased in the putamen at 24h following H-I NR2B did not change in the caudate following H-I NR2B did not corrleate with neuronal injury following H-I	NR2B & GFAP immunohistochemistry - visualization of co-labeling Immunoblotting for Nr2B - densiometric quantification	Increased expression of the NMDA receptor NR2B subunit is associated with augmented astrogliosis following H-I Astrocyte expression of NMDA receptor subunits changes followng H-I, but the significance of NR2B change in astrocyte expression is unknown
3	Hypothermia and rewarming activate a macroglial unfolded protein response independent of hypoxic-ischemic brain injury in neonatal piglets	Lee et al., 2016	Hypoxia-Ischemia	Exposure to 45 min of hypoxia (O2 concentration 10%), 5 min reoxygenation (O2 concentration 21%), 7-8 min asphyxia (clamped entotracheal tube)	29 hours following injury or sham	Piglets (3-5 days; male; 1-2.5 kg) [n=93 piglets total (n=40 H-I, n=40 sham, n=13 naïve)]	Hypothermia and hypothermia + rewarming increased ERN1+ astrocytes and promoted white matter astrocyte apoptosis in the absence of H-I injury. H-I injury plus hypothermia reduced ERN1+ astrocytes. ERN1+ astrocytes correlated with white matter astrocyte apoptosis after hypothermia and rewarming, but not when subjects are also exposed to H-I	GFAP & ERN1 immunohistochemistry - cell counting GFAP & terminal dUPT nick end labeling (apoptosis) - cell counting	Hypothermia and rewarming induces astrocyte ER stress that correlates with white matter apoptosis, and effect that is independent of H-I injury. H-I injury might interrupt the astrocyte ER stress response caused by hypothermia.
4	Fractional anisotropy from diffusion tensor imaging correlates with acute astrocyte and myelin swelling in neonatal swine models of excitotoxic and hypoxic-ischemic brain injury	Lee et al., 2021	Hypoxia-Ischemia Striatal quinolinic acid injection	Global H-I: Exposure to 45 min of hypoxia (O2 concentration 10%), 5 min reoxygenation (room air), 7-8 min asphyxia (clamped entotracheal tube) QA injection: 240 nmol (4 uL), 720 nmol (12 uL), or 960 nmol (16 uL) injection of QA into the right putamen	20-96 hours following injury or sham	Neonatal piglets (2-4 days old; male; 1-2.2 kg) [ n= 9 total (n=6 QA injury, n=2 HI, n=1 sham)]	QA injury causes swollen astrocyes with AQP4+ aggregates, cytoplasmic swelling, and vacuoles in the putamen QA injury causes degenerating astrocytes with fragmented processes in the putamen H-I injury causes swollen astrocytes in the caudate and degenerating astrocytes with fragmented processes in the putamen H-I and QA injury cause swollen GLT1+ astrocyte processes in the putamen Swollen GFAP+ A…	GFAP immunohistochemistry - cell counting in putamen and caudate GLT-1 immunohistochemistry - cell counting of normal and swollen GLT-1+ astrocytes in putamen and caudate Aquaporin-4 immunohistochemistry - cell counting of astrocytes with and without AQP4+ aggregates (large clusters of reactivity), classified as swollen or not swollen in putamen and caudate	Excitotoxic injury caused by H-I or QA cause astrocyte swelling and degneration and redistributed AQP4 channels. The correlation of swollen astrocytes that regulate water intake (AQP4+) and glutmate reuptake (GLT-1+) are associated with changes in FA
5	Cytoskeletal anchoring of GLAST determines susceptibility to brain damage	Sullivan et al., 2007a	Hypoxia	Hypoxia induced by exposure to 4% oxygen for 30 minutes	72 hours following injury or control	Landrace x Large White piglets (male and female; 1 day old) [n=12 total (n=6 hypoxia, n=6 control)]	Uregulated GFAP expression and retention of GLAST expression in the dentate gyrus, parts of the thalamus, some outer cortical layers following hypoxia. Astrocytes in these regions had normal morpholgoy and co-localized GFAP and GLAST Loss of GFAP and GLAST expression in hippocampal area CA1, cortical layers 2-5, parts of thalamus. Astrocytes in damaged regions had retracted processes and GFAP/GLA…	GFAP and GLAST immunohistochemistry	GFAP helps to anchor GLAST in the astrocyte plasma membrane; GFAP and GLAST retention occurs in the same brain regions followng hypoxia
6	GLAST1b, the exon-9 skipping form of the glutamate-aspartate transporter EAAT1 is a sensitive marker of neuronal dysfunction in the hypoxic brain	Sullivan et al., 2007b	Hypoxia	Hypoxia inducion by reducing O2 to 10% and the ventilation rate to 10 bpm, then FiO2 adjustment to maintain PaO2 15-20 mm Hg for 45 min	72 hours following injury or control	Piglets (1 day old) [n= 14 total (n=6 control, n=8 injury)]	The exon-9 skipping form of glutamate-aspartate transporter (GLAST1b) is drastically upregulated in hippocampal areas (particularly in CA1) following H-I injury. In contrast, expression of glutamate transporter 1 (GLT1a) decreases in CA1 following H-I. GLAST1b expression co-localizes with GFAP, indicating some astrocytes are expressing this after H-I injury (the majority of GLAST1b is expressed i…	Cresyl violet staining GLT-1a immunohistochemistry GLAST1b immunohistochemistry GLAST1b and GFAP co-labeling immunohistochemistry	GLAST1b is upregulated in the hippocampus following H-I and may serve as a marker for brain regions undergoing neuronal damage
7	A new splice variant of the glutamate-aspartate transpoter: cloning and immunolocalization of GLAST1c in rat, pig and human brains	Lee et al., 2012	Hypoxia	Global hypoxia was induced by reducing fraction of inspired oxygen (FiO2) to 4% for 30 min	72 hours following injury or control	Neonatal pigs [n=10 total (n=5 control, n=5 hypoxic)]	GLAST1c expression does not change following hypoxia	Total RNA isolated from cortex for RT-PCR screening GLAST1c immunohistochemistry	GLAST1c is not regulated by hypoxia
8	Structural remodeling of gray matter astrocytes in the neonatal pig brain after hypoxia/ischemia	Sullivan et al., 2010a	Hypoxia-Ischemia	Hypoxia induction by exposure to 4% O2 for 30 min, followed by ischemia induced by reducing FiO2 until MABP was <70% of baseline (~30 mmHg) for 10 min	8 or 72 hours following injury or control	Large White piglets (6-23 hours old; male and female; 1.1-1..52 kg) [n=30 total (n=15 injured, n=9)]	Astrocytes exhibited thicker, shorter, and fewer processes, less complex branching, fewer secondary and tertiary processes, less complex branching at 5-20 microns from astrocyte cell body, bulb-like swellings at the terminals, increased soma size in gray matter cortical regions following H-I injury Astrocyte morphological changes start as early as 8 hours after injury, before neuronal changes Ast…	GFAP immunolabeling Single cell Lucifer Yellow (LY) injection into fixed tissue - counting of primary, secondary, tertiary, quarternary processes Sholl analysis of astrocyte processes Golgi-Kopsch staining - measurement of astrocyte area, cell traces D-aspartate uptake - measurement of area with D-aspartate immunolabeling	Following H-I injury, astrocytes quickly retract their processes, which leads to neuronal damage which in turn leads to astrocyte proliferation and gliosis. Process retraction leads to reduced quantity and altered location of glutamate receptors which inhibits glutamate uptake and results in glutamate excitotoxicity
9	Morphological changes in white matter astrocytes in response to hypoxia/ischemia in the neonatal pig	Sullivan et al., 2010b	Hypoxia-Ischemia	Hypoxia induction by exposure to 4% O2 for 30 min, followed by ischemia induced by reducing FiO2 until MABP was <70% of baseline (~30 mmHg) for 10 min	72 hours following injury or control	Large White piglets (6-20 hours old; male and female; 1.1-1.52 kg) [n=14 total (n=8 injured, n=6 control)]	~40% of cells in white matter were GFAP astrocytes in control brains White matter astrocytes had reduced GFAP expression and shorter processes following H-I compared to control Average area of GFAP+ astrocytes in white matter was decreased by 46% following H-I compared to control Following H-I, white matter astrocytes were 34% smaller and had fewer processes that were shorter, thicker, and had ab…	GFAP immunohistochemistry - percentage area of GFAP reactive cell processes and cell bodies Cresyl violet staining Golgi-Kopsch staining - measurement of astrocyte size	Following H-I injury, subcortical white matter has fewer GFAP+ astrocytes and astrocyte morphology is altered including decreased astrocyte size White matter astrocytes respond early to H-I injury
10	Rapid loss of glutamine synthetase from astrocytes in response to hypoxia: implications for excitotoxicity	Lee et al., 2010	Hypoxia-Ischemia	Hypoxia induced by blending nitrogen into ventilator circuit ro reduce FiO2 to 4% for 30 min, ischemia was not induced externally but occurred as a resuly of failing cardiovascular compensatory mechanisms	1, 8, 24, and 72 hours following injury or control	Landrace/Large White piglets (1 day old; 1.3-1.9 kg) [n=48 total (n=24 injured, n=12 anesthetic only controls, n=12 no intervention controls)]	Small patches of GS devoid regions in cortex and CA1 at 1h post-H-I (areas normally also susceptible to neuronal damage) and no GLAST loss at this time point Extensive, variable loss of both GS and GLAST in cortical areas and CA1 region, but not in dentate gyrus or thalamus, at 24h and 72h. Astrocytes at the edges of these GS devoid areas had short processes and stained intensely for GS	GS immunohistochemistry GS and GLAST immunohistochemistry Cresyl violet staining	Astrocytic GS loss following H-I likely leads to accumulation of glutamate in astrocytes leading to reduced astrocyte ability to uptake glutamate, leading to glutamate and ammonia toxicity in the brain
11	Phosphorylation of GFAP is associated with injury in the neonatal pig hypoxic-ischemic brain	Sullivan et al., 2012	Hypoxia-Ischemia	Hypoxia induced by decreasing FiO2 to 4% for 30 min, ischemia induced for final 10 min by reducing iO2 until the mean arterial blood pressure was <70% of baseline (~30 mm Hg)	24 and 72 hours following injury	Large White piglets (newborn) [n=46 total (n=13 control, n=33 injured)]	In control subjects, p8GFAP and p13GFAP were expressed in astrocyte processes near the cell body, in abnormal terminal dilations on processes, in end-feet contacting blood vessels pGFAP is expressed in astrocyts with abnormal morphology - short processes, thickened and varicose processes, lacked fine and bushy processes Upregulated p8GFAP in the cortex at 24h following H-I and in the cortex, basa…	GFAP, p8GFAP, and p13GFAP immunoblotting GFAP, p8GFAP, and p13GFAP immunohistochemistry	pGFAP expression increases in brain regions vulnerable to H-I damage pGFAP is expressed in astrocytes with abnormal morphology Phosphorylation of GFAP, despite being an energy dependent mechanism, may be part of a repair mechanism following injury
12	Effect of hypoxia on the retina and superior colliculus of neonatal pigs	Ruzafa et al., 2017		Hypoxia induced by decreasing FiO2 to 12-14% for 120 minutes followed by reoxygenation at 21-35% FiO2 for 240 min	4 hours following injury or control	Neonatal pgs (Sus scrofa; 2-4 days old; 1.5-1.9 kg) [n=8 total (n=4 injury, n=4 control)]	Astrocytes in the retina appear to have more disorganized networks following hypoxia, with hypoxic retinas having a higher degree of randomness relative to retinal ganglion cell axons, although these differences are not significant Astrocytes in the superior coliculus exhibited hypertrophy, increased density, and increased area following hypoxia	GFAP immunohistochemistry in the retina - quantification of regularity and organization in astrocyte process networks GFAP immunohistochemistry in the superior colliculus - quantification of astrocye cytoskeleton area	Astrocytes in the superior colliculus, but not in the retina, appear reactive and their morphology changes following hypoxia. The brain may be more susceptible to hypoxia than the retina at early time points. The retina may be more resistant to hypoxia due to the presence of Muller glia cells which do not exist in the brain
13	Expression changes in lactate and glucose metabolism and associated transporters in basal ganglia following hypoxic-ischemic reperfusion injury in piglets	Zheng et al., 2018	Hypoxia-Ischemia	Bilateral common cartoid arteries were bocked & oxygen concentration was decreased to 6% (mixed with 94% nitrogen) for 40 minutes	2, 6, 12, 24, 48, and 72 hours following injury or control	Yorkshire or Large White piglets (3-5 days old; 1-1.5 kg) [n=35 total (n=5 control, n=30 injury)]	H&E stianing revealved that glial cells were swollen at 6 hours, swollen with condensed nucleoli at 24 hours, and swollen and degraded at 48 hours following H-I compared to control Expression of monocarboxylate transporter 4 (MCT-4), which is primarily expressed by astrocytes, increases in the basal ganglia at 12 & 24 hours compared with control group and other time points	H&E staining MCT-4 immunohistochemistry	Astrocytes showed morphological damage earlier than neurons following H-I Increased expression of MCT-4 following H-I indicates increased lactate metabolism following H-I Energy metabolism changes following H-I
14	Atrocyte-produced carbon monoxide and the carbon monoxide donor CORM-A1 protect against cerebrovascular dysfunction caused by prolonged neonatal asphyxia	Parfenova et al., 2018	Asphyxia	Asphyxia induced by ventilating piglets with 8% CO2, 10% O2, and 82% N2 to obtain a goal arterial PO2 of 30-40 mmHg for 50 min	5, 24, and 48 hours following injury	Newborn piglets (1-5 days old; 1.5-2.5 kg; either sex) [n=26 total (n=6 normoxic control; n=20 hypoxic)]	Astrocyte cultures exposed to axphyxia had 6-8-fold elevated CO levels compared to normoxic conditions, graduaally decreased during reventilation In vivo, asphyxia produced immedite 10-fold increase in CO levels that returned normal with reventilation Asphyxia increased astrocyte ROS levels compared to normoxic conditions. ROS levels are increased when subjects are pre-treated with HO inhibitor S…	Cell culture: CO detection by gass chromatography-mass spectrometry; ROS detection by dihydroethidium (DHE) probe; apoptotic cytoplasmic DNA fragments detected by ELISA; HO-2 immunolabeling In vivo: CO detection by gass chromatography-mass spectrometry; used vasodilators to test cerebral vascular function: astrocyte-dependent ADP (10-4 M), endothelium and astrocyte-dependent glutamate (10-5 M)	Astrocytic CO has cytoprotective and antioxidant effects Cortical astrocytes respond to asphyxia by activating HO-2 and increasing CO production as a mechanism to protect against cerebral vascular dysfunction resulting from oxidative stress CO donors may be useful to protect against prolonged asphyxia
	Intrauterine Growth Restriction (IUGR)
15	Neuropathology in intrauterine growth restricted newborn piglets is associated with glial activation and proinflammatory status in the brain	Wixey et al., 2019a	Intrauterine growth restriction (IUGR)	<10th perentile by bodyweight	Postnatal day 1 and 4	Large White piglets (newborn) [n=24 total (n=12 normal growth/NG, n=12 IUGR)]	NG brains: GFAP+ cells in parietal white matter had long branching processes, small cell bodies IUGR brains: GFAP+ cells in parietal white matter had larger cell bodies, fewer processes, and retracted processes (reactive morphology) P1 and P4 IUGR brains had signifcantly increased GFAP+ density in intragyral white matter, subcortical white matter, and periventricular white matter compared with NG…	GFAP immunohistochemsitry - areal density IL-1beta, IL-18, TNFalpha immunohistochemistry	Astrocytes in IUGR brains have increased density and appear to be in a persistennt inflammatory state IUGR disrupts brain development up to at least P4
16	Ibuprofen treatment reduces the neuroinflammatory response and associated neuronal and white matter impairment in the growth restricted newborn	Wixey et al., 2019b	Intrauterine growth restriction (IUGR)	<10th perentile by bodyweight	Postnatal day 4	Large White piglets (newborn) [n=24 total (n=6 NG, n=6 NG + ibuprofen, n=6 IUGR, n=6 IUGR+ibuprofen)]	NG brains: GFAP+ cells in parietal white matter had long branching processes, small cell bodies IUGR brains: GFAP+ cells in parietal white matter had larger cell bodies, fewer processes, and retracted processes (reactive morphology) P4 IUGR brains had signifcantly increased GFAP+ density in intragyral white matter, subcortical white matter, and periventricular white matter compared with NG Ibupro…	GFAP immunohistochemsitry - areal density	Iburpofen may reduce astrocyte reactivity and morphological abnormality by hindering inflammatry mediators following birth
17	Neurovascular unit alterations in the growth-restricted newborn are improved following Ibuprofen treatment	Chand et al., 2022	Intrauterine growth restriction (IUGR)	<10th perentile by bodyweight	Postnatal day 4	Large White piglets (newborn) [n=28 total (n=8 NG, n=6 NG + ibuprofen, n=8 IUGR, n=6 IUGR+ibuprofen)]	NG brains: Resting glial morphology with long branching processes interacting with vasculature IUGR brains: Significant loss of GFAP labeling around vasculature, increase in GFAP+ hypertrophic end feet, decrease in GFAP+ astrocytic end feet interactions with vessels (loss of astrocyte vessel coverage) Ibuprofen treatment caused IUGR to have GFAP morphology similar to NG brains, reduced hypertroph…	GFAP immunohistochemsitry Albumin and IgG immunohistochemistry Cldn1 immunohistochemistry	Altered neruovascular unit in IUGR brains, including altered glial morphology, contributing to BBB disruption and leakage Ibuprofen treatment results in decreased astrocyte reactivity and normalizes astrocyte interaction with vessels, therefore anti-inflammatory signaling may help restore BBB integrity in IUGR
	MCAO
18	Semi-automated cell and tissue analyses reveal regionally specific morphological alterations of immune and neural cells in a porcine middle cerebral artery occlusion model of stroke	Spellicy et al., 2021	MCAO	Permanent occlusion of the distal middle cerebral artery and associated branches by bipolar electrocauterization (right hemisphere)	4 weeks following injury	Yucatan miniature pigs (>1 year; male and female; 68-98 kg) [n=12 total (n=5 non-stroke, n=7 stroke)]	Larger, more extended, more ramified astrocytes in stroke animals compared to smaller, more rounded cells in non-stroke animals Ipsilateral hemisphere showed a significant increase in GFAP+ area shape perimeter, major axis length, mean radius, and significant decrease in solidity stroke animals Perilesional area showed significant increase in GFAP+ area, compactness, and major axis length, and si…	GFAP immunohistochemistry - High-content image (HCI) analysis of 19 morphological parameters in the stroke perilesional area and ipsilateral hemispheres	Morphological findings demonstrate higher GFAP+ areas following stroke as well as transition in astrocyte phenotype to more reactive morphology Semi-automated morphological analysis increases efficiency and depth of morphological analysis
	CCI
19	Controlled cortical impact severity results in graded cellular, tissue, and functional responses in a piglet traumatic brain injury model	Baker et al., 2019	Controlled cortical impact (4 graded severities)	6 mm depression @ 2 m/s impact velocity 6 mm @ 4 m/s 12 mm @ 4 m/s 15 mm @ 4 m/s	7 DPI (days post-injury)	Landrace-cross piglets (3 weeks; male and female) [(n=16 total (n=4 per injury severity group)]	Increased severity of CCI correlates with increased GFAP expression in perilesional area, indicating increased astrocyte proliferation (astrocytosis) and hypertrophy (astrogliosis)	GFAP immunohistochemistry quantified by relative threshold value by a blinded investigator	Augmented astrocyte size, proliferation, and migration toward injured region
	cFPI
20	Circulating GFAP and Iba-1 levels are associated with pathophysiological sequelae in the thalamus in a pig model of mild TBI	Lafrenaye et al., 2020	Central fluid percussion injury (cFPI)	17 ± 0.2 atmosphere pressure pulse	Blood samples: pre-injury; 1 min, 30 min, 1h, 3h, 6h post-injury Histochemistry: 6h post-injury	Yukatan micro pigs (6 months; 15-25 kg; male) [n=17 total (n=14 injured, n=3 sham)]	Serum GFAP levels consistently increased over time following injury GFAP+ vesicles found inside basement membrane and endothelial cell cytoplasm near where astrocyte end feet connect to vasculature	Blood serum GFAP levels mesured with ELISA GFAP immunohistochemistry: cell number, area, flourescence intensity, cell complexity GFAP/IgG SEM imaging	Circulating biomarkers are useful indicators of histopathology Direct vesicular transport of GFAP from the brain to the blood via connection of astrocyte end feet to endothelial cells lining vasculature
	Head rotational acceleration
21	Characterization of diffuse axonal pathology and selective hippocampal damage following inertial brain trauma in the pig	Smith et al., 1997	Diffuse axonal injury (coronal head rotational acceleration)	110 degree coronal rotation Can't find velocity	7 DPI	Hanford miniature swine (4 months; 17-20 kg; male and female) [n=22 total (n=20 injured, n=2 sham)]	Reactive astrocytosis in the cerebral cortex (molecular layer), subcortical white matter regions, corpus callosum, CA1 and CA3 hippocampal regions	GA-5 (GFAP) immunohistochemistry (quantification not described)	Reactive astrocytosis
22	Mechanical disruption of the blood-brain barrier following experimental concussion	Johnson et al., 2018	Diffuse axonal injury (coronal head rotational acceleration)	110 degree coronal rotation 225-250 rad/s	6, 48, & 72 HPI (hour post-injury)	Hanford miniature swine (6 months; female) [n=12 total (n=3 6 hr, n=2 48 hr, n=4 72 hr, n=3 sham)]	Astrocytes in injured brain regions co-label with serum protien fibrinogen (FBG) immunoglobulin (IgG) in the brain parenchyma (premotor cortex and parietal cortex) at 72 HPI. FBG and IgG immunoreactivity is inside astrocytes (not at cell surface)	GFAP immunohistochemistry co-labeled with FBG or IgG immunohistochemistry (co-labeling not quantified)	Astrocytes uptake/internalize parenchymal FBG and IgG that has leaked from the BBB during injury
23	Diverse changes in microglia morphology and axonal patholgoy during the course of 1 year after mild traumatic brain injury in pigs	Grovola et al., 2021	Diffuse axonal injury (coronal head rotational acceleration)	110 degree coronal rotation Low injury: 165-185 rad/s High injury: 230-270 rad/s	3, 7, 30, & 365 DPI	Yucatan miniature pigs (5-6 months; 30-38 kg) [n=29 total (n=4 high injury 3 DPI, n=4 low injury 7DPI, n=5 high injury 7 DPI, n=3 high injury 30 DPI, n=3 high injury 365 DPI, n=4 sham 7 DPI, n=1 sham 30 DPI, n=5 sham 365 DPI)].	No change in GFAP reactivity in the low injury or high injury group	GFAP immunohistochemistry. 4 brain regions (hippocampus, periventricular white matter, inferior temporal gyrus, cingulate gyrus) were scored 0-3 based on GFAP+ cell body size and density of GFAP+ cells in the region, then scores across regions were averaged to produce one reactivity score per subject	Astrocyte reactivity via GFAP expression did not change following single mild TBI
	Blast
24	Characteristics of an explosive blast-induced brain injury in an experimental model	Lanerolle et al., 2011	Explosive blast injury	Blast Pressure psi: mean (range) Blast tube: 35 (19-53) Vehicle: 37 (30-47) Building 1: 65 (56-78) Building 2: 63 (58-67)	Blast tube: 2 week post-injury (n=12) Vehicle: 2 week (n=6) Building 1: 2 week (n=4) Building 2: 72 hour (n=3)	Yorkshire swine (40-50 kg) [n=31 total (n=4 naïve, n=2 sham, n=12 blast tube, n=6 blast vehicle, n=7 blast building)]	Increased GFAP cell numbers in hippocampus, corpus callosum, parasagittal cortex including cingulate gyrus, and superior, middle, and inferior frontal gyri GFAP+ cell density increased in hippocampal hilus and molecular layer Astrocytes possess non-overlapping domains (do not display typical injured astrocyte morphology)	GFAP immunohistochemistry. Cell density quantified in hippocampal dentate molecular layer and hilus	Astrogliosis following blast injury may result from microglial activation or transient BBB permeability
25	Neuronal and glial changes in the brain resulting from explosive blast in an experimental model	Goodrich et al., 2016	Explosive blast injury	Blast pressure: 100 psi Blast induced in 3-wall test strucutre Single, double, or triple blast exposure (1 week between each blast exposure)	2 weeks - 8 months post-blast exposure	Yucatan minipigs (Sus scrofa domestica) (2.9-10.9 months) [n=45 total (n=16 single blast, n=15 double blast, n=3 triple blast)]	Increased GFAP cell density in the dentate hilus and molecular layer of the hippocampus in single, double, and triple blast-exposed animals Increased GFAP cell density in the deep central white matter in triple blast-exposed animals Astrocytes appear stellate with non-overlapping domains	GFAP immunohistochemistry. Cell density quantified in hippocampal dentate molecular layer and hilus	Astrocyte proliferation may be an early hippocampal response to blast injury
26	Neuronal injury and glial changes are hallmarks of open field blast exposure in swine frontal lobe	Kallakuri et al., 2017	Open field explosive blast	Medium blast overpressure: peak side on overpressure 224-332 kPa High blast overpressure: peak side on overpressure 350-403 kPa)	3 days post-blast exposure	Yucatan swine (12.1-14.4 months; 50-60 kg) [n=17 total (n=7 medium blast, n=5 high blast, n=5 sham)]	Astrocyte proliferation in frontal lobe white matter in high and medium blast-exposed animals compard to sham Higher astrocyte proliferation in high blast compared to medium blast Astroytes possess enlarged cell bodies and processes	GFAP immunohistochemistry; GFAP+ cell counting	Blast injury can cause astrocyte proliferation as soon as 3 days following injury
	Edema
27	A swine model of intracellular cerebral edema - cerebral physiology and intracranial compliance	de Noriega et al., 2018	Cerebral edema leading to elevated intracranial pressure (via water intoxication)	4 serum sodium levels per subject: Baseline (135-145 mEq/L) Mild hyponatremia (130-134 mEq/L) Moderate hyponatremia (125-129 mEq/L) Severe hyponatremia (116-124 mEq/L)	Immeditely following water intoxication protocol (3.4-5.6 hr total protocol time)	Adult female swine (35-45 kg) (n=8)	Substantial swelling of astrocyte end feet in injured tissue compared to pre-injured tissue	Electron microscopy samples taken before and after injury from brain tissue over the left coronal suture 1 cm lateral to the midline	Astrocyte swelling occurs in perivascular spaces following TBI caused by edema
	Hemorrhage
28	Brain CD47 expression in a swine model of intracerebral hemorrhage	Zhou et al., 2014	Intracerebral hemorrhage (via blood injection into the frontal lobe)	Total of 2.5 mL autologous arterial blood infused into the right frontal cerebral white matter over 35 min	4h, 1d, 3d, 7d post-injury	Male pigs (8-10 kg) [n=16 total (n=4 per group)]	GFAP+ astrocytes do not co-localize with CD47 in the perihematoma area 3 days following injury	GFAP immunohistochemistry	Astrocytes may not be directly invovled in augmented CD47 expression in the brain following intracerebral hemorrhage injury
	Multiple trauma / shock
29	Cerebral alterations following experimental multiple trauma and hemorrhagic shock	Vogt et al., 2018	Multiple trauma and hemorrhagic shock	T90: MT with 45% blood loss and 90 min HS phase, normothermia TH90: MT with 45% blood loss and 90 min HS phase, hypothermia T120: MT with 50% blood loss and 120 min HS phase, normothermia TH120: MT with 50% blood loss and 120 min HS phase, hypothermia	Blood serum samples: 0h (pre-trauma), 1.5/2h (right after trauma), 2.5/3 h (right after fluid resucitation, 14.5h (right after hypothermia), 24.5h (during observation period), 48.5h (right before termination) Histochemistry: 48.5h post-trauma induction	Male pigs (sus scrofa, Deutsche Landrasse) (3-6 months; 30-40 kg) [n=60 total (n=15 T90, n=15 TH90, n=10 T120, n=10 TH120, n=5 sham normothermia, n=5 sham hypothermia)]	S100B serum values were increased in T120 group at 1.5/2 h compared to sham Hypothermia in TH90 and TH120 groups did not influence serum S100B levels compared to normothermic T90 and T120 groups S100B+ astrocytes in all experimental groups (T90, TH90, T120, TH120) had enlarged somata and elongated branches compared to control and sham groups Astrocyte quantity in frontal lobe did not differ betwe…	Serum levels of S100B analysed via ELISA S100B immunihistochemistry in frontal lobe - cell counting	Temporarily augmented S100B serum levels without accompanying astrocytosis following trauma indicate that rising S100B serum levels likely resulted from the trauma/shock but not from cerebral damage
	L-AAA toxicity
30	Contributions of astrocytes and CO to pial arteriolar dilation to glutamate in newborn pigs	Leffler et al., 2006	L-AAA toxicity	Cell culture: Treatment in L-2-alpha-aminoadipic acid (L-AAA) (0.2-2 mM) for 2 hours In vivo: 2 mM L-AAA placed on the surface of the parietal cortex (under the dura) for 5 hours	Cell culture: 16 h following initial L-AAA administration In vivo: 5 h following initial L-AAA administration	Piglet astrocyte cell culture [n=36 wells total (n=6 wells each for 6 dose-dependent L-AAA conditions)] Newborn pigs (1-3 days old; 1-2.5 kg) [n=13 total]	Treatment of astrocyte culture with L-AAA dose-dependently increases cell detachment/death. Cells treated with high dose L-AAA (2 mM) showed process retraction, loss of cell-cell contacts, cytoskeletal changes In vivo application of L-AAA to parietal cortex disrupts superficial glia limitans, eliminates pial arteriolar dilation to astrocyte-dependent dilators ADP and glutamate, and eliminates glu…	Cell culture: immunostaining for GFAP and aquaporin-4; cell damage estimated via counting detached, floating cells In vivo: CSF collection and measurement of CO in the headspace gas via gas chromatography-mass spectroscopy analysis Histology: immunostaining for GFAP	Astrocyte toxicity blocks both pial arteriolar dilation and glutamate-stimulated CO production indicating that glutamate could activate astrocyte glutamate receptors that could in turn stimulate CO production to cause dilation of pial arterioles
31	Roles of glia limitans astrocytes and carbon monoxide in adenosine diphosphate-induced pial arteriolar dilation in newborn pigs	Kanu. & Leffler, 2009	L-AAA toxicity	In vivo: 2 mM L-AAA placed on the surface of the parietal cortex (under the dura) for 5 hours	In vivo: 5 hours following initial L-AAA administration	Piglet astrocyte cell culture (n=6) Newborn pigs (1-3 days old; 1-2.5 kg) [n=26 total]	Treatment of astrocyte culture with ADP dose-dependently increases CO production. In vivo application of L-AAA to parietal cortex blocked pial arteriolar dilation to ADP and blocked ADP-induced CO production. In vivo application of the heme oxygenase (HO) inhibitor CrMP to parietal cortex blocked pial arteriolar dilation to ADP and blocked ADP-induced CO production.	Cell culture: CO was measured via gas chromatography-mass spectroscopy analysis In vivo: CSF collection and measurement of CO in the headspace gas via gas chromatography-mass spectroscopy analysis	Astrocyte-derived CO acts as a gaseous neurotransmitter to mediate ADP-induced pial arteriolar dilation
32	Functional role of astrocyte glutamate receptors and carbon monoxide in cerebral vasodilation response to glutamate	Parfenova et al., 2012	L-AAA toxicity	In vivo: 2 mM L-AAA placed on the surface of the parietal cortex (under the dura) for 5 hours	In vivo: 5 hours following initial L-AAA administration	Piglet astrocyte cell culture (n=24 experiments) Newborn pigs (1-5 days old; 1.5-2.5 kg, either sex) [n=12]	Treatment of astrocyte culture with NMDA, cis-ACPD, quinolinic acid, AMPA, kainate, and L-quisqualic acid increased CO production. Treatment of astrocyte culture with NMDA antagonist (R)-4C3HPG and AMPA/kinate receptor antagonist DNQX eliminated CO production in response to glutamate. In vivo application of L-AAA to parieal cortex blocks pial arteriole dilation from glutamate, NMDA, cis-ACPD, AMP…	Cell culture: immunostaining for GFAP and aquaporin-4; Western blot analysis for HO-2 and HO-1; CO was measured via gas chromatography-mass spectroscopy analysis In vivo: CSF collection and measurement of CO in the headspace gas via gas chromatography-mass spectroscopy analysis Histology: immunostaining for GFAP	iGluR activation increases CO production in astrocyte culture iGluRs contribute to the astrocyte-mediated dilation of pial arterioles in response to glutamate
	Seizures
33	Enteral supplements of a carbon monoxide donor CORM-A1 protect against cerebrovascular dysfunction caused by neonatal seizures	Liu et al., 2015	seizures	3 mg/kg bicuculline intraperitoneally	2 days post-seizure	Newborn piglets (1-5 days old; 1.5-2.5 kg) [n=30 total (n=4 non-injured, n=6 untreated injury, n=4 saline-treated injured, n=16 CORM-1 treated injured)]	Cerebral vascular responses to ADP, glutamate, quisqualic acid, and heme were significantly reduced compared to control at 2 days post-seizure Enteral administration of CORM-A1 either 10 min prior to seizure or 20 min after seizure induction greatly improved cerebral vascular response to ADP, glutamate, and heme compared to untreated groups	Used vasodilators to test cerebral vascular function: astrocyte-dependent ADP (10-4mol/L), endothelium and astrocyte-dependent glutamate (10-4mol/L), AMPA receptor agonist L-quisqualic acid (10-4 mol/L), HO substrate heme (as hemin, 10-5mol/L)	Seizures disrupt cerebral blood flow and response to astrocyte-dependent vasodilators indicating injury to astrocyte components of the neurovascular unit CORM-A1 administration can reduce this astrocyte vascular dysfunction indicating that delivery of carbon monoxide to the brain can provide astrocyte-relevant cerebrovascular protection to seizure
34	Preventing harmful effects of epileptic seizures on cerebrovascular functions in newborh pigs: does sex matter?	Liu et al., 2017	seizures	3 mg/kg bicuculline intraperitoneally	2 days post-seizure	Newborn piglets (1-5 days old; 1.5-2.5 kg) [n=40 total (n=20 male, n=20 female, n=10 control, n=10 saline-treated injury, n=20 CORM-1 treated injured)]	No sex differences in non-injured or post-seizure response to astrocyte-dependent vasodilators ADP, glutamate, quisquilate, heme. No sex differences in response to CORM-A1 administration	Used vasodilators to test cerebral vascular function: astrocyte-dependent ADP (10-4mol/L), endothelium and astrocyte-dependent glutamate (10-4mol/L), AMPA receptor agonist L-quisqualate (10-4 mol/L), HO substrate heme (as hemin, 10-5mol/L)	No sexual dimorphism is observed in astrocyte-dependent cerebral vascular dysfunction following seizure
	Bovine spongiform encephalopathy
35	Ultrastructural findings in pigs experimentally infected with bovine spongiform encephalopathy agent	Liberski et al., 2012	BSE	Administration of 0.5 mL intracranially, 1-2 mL intravenously, & 8-9 mL intraperitoneally of 10% pooled bovine brain stem from 4 confirmed natural cases of BSE in saline	Subjects euthanized and examined immedietly upon showing symptoms of clinical disease	Landrace cross Large White Pigs (1-2 weeks) (n unknown)	Astrocytosis caused by BSE Numerous astrocyte processes were seen in close conjunction with microglial cells	Transmission electron microscopy imaging	BSE pathology in porcine induces astrocytosis and astrocyte processes to align closely with microglial processes
	Mechanical ventilation
36	Brain injury after 50h of lung-protective mechanical ventilation in a preclinical model	Bassi et al., 2021a	Mechanical ventilation (MV)	ARDSnet guideline for lung-protective ventilation: tidal volume 6-8 ml/kg & plateau pressure less than 30 cmH2O	50h post initiation of MV	juvenile Yorkshire pigs (4-5 months, female, median 54-57 kg) [n=26 total (n=10 MV, n=16 NV)]	Higher percentage of GFAP+ astrocytes in the hippocampus in the mechanically-ventilated (MV) group compared to the never-ventilated (NV) group Blood serum concentration of GFAP was higher in the MV group compared to NV group	GFAP immunohistochemistry - cell counting GFAP blood serum concentration - analyzed by an independent laboratory	Mechanical lung ventilation is associated with hippocampal dysfunction evidenced via greater astrocyte numbers Elevated GFAP in blood serum could be caused by brain inflammation or directly from lung inflammation
37	Transvenous diaphragm neurostimulation mitigates ventilation-associated brain injury	Bassi et al., 2021b	Mechanical ventilation (MV)	ARDSnet guideline for lung-protective ventilation: tidal volume 6-8 ml/kg & plateau pressure less than 30 cmH2O	50h post initiation of MV	juvenile Yorkshire pigs (4-5 months, female, median 54-69 kg) [n=31 total (n=10 MV, n=8 TTDN50% + MV, n=7 TTDN100% + MV, n=6 NV)]	Transvenous diaphragm neurostimulation (TTDN) during MV, either administered during every breath (TTDN100%) or every other breath (TTDN50%), reduced the MV-associated increase in GFAP+ reactive astrocyte percentage in the hippocampus TTDN100% decreased the MV-associated increase in GFAP concentration in blood serum	GFAP immunohistochemistry - cell counting GFAP blood serum concentration - analyzed by an independent laboratory	TTDN applied in synchrony with MV is dose-dependently neuroprotective Authors speculate that TTDN modulates pulmonary stretch receptor activation, invoking a stretch response that mimics that during spontaneous breathing to regulate dopamine release in the hippocampus and result in neuroprotection
	Cardiac arrest
38	Cardiac arrest-induced regional blood-brain barrier breakdown, edema formation and brain pathology: a light and electron microscopic study on a new model for neurodegeneration and neuroprotection in porcine brain	Sharma et al., 2011	Cardiac Arrest	Cardiac arrest (ventricular fibrillation induced by an alternating transthoracic current) for 12 min	30, 60, 180 min following restoration of spontaneous circulation	Piglets (12-14 weeks) [n= 38]	Augmneted GFAP reactivity in the thalamus and cerebral cortex at 30 and 60 min following cardiac arrest Star-shaped GFAP+ astrocytes seen around vessels and neurons following cardiac arrest GFAP activation correlated with neuronal damage and albumin leakage Electron microscopy showed swollen astrocytes in the thalamus and cortex at 60 min following injury	GFAP immunohistochemistry Transmission electron microscopy	Cardiac arrest leads to astrocyte activation and changes in structural morphology
39	Brain histology, blood-brain barrier and brain water after normothermic and hypothermic cardiopulmonary bypass in pigs	Laursen et al., 1989	Cardiopulmonary Bypass (CPB)	Total CPB with a blood flow of 100 ml/kg per minute and a blood/gas flow ratio of 1:1 for 2 hours	Immediretly following 2 hour CPB	Pigs (32-40 kg) [n=22 total (n=7 control, n=8 CPB normothermia, n=7 CPB hypothermia)]	Perivascular swelling of astrocyte endfeet in white and gray matter following normothermic CPB, which is absent following hypothermic CPB No astrocytosis following CPB	GFAP immunohistochemistry	Swelling of astrocyte endfeet could be caused by a relative impairment of Na+-K+ exchange
40	Microstructural alterations and oligodendrocyte dysmaturation in white matter after cardiopulmonary bypass in a juvenile porcine model	Stinnett et al., 2017	Cardiopulmonary Bypass (CPB)	Mild injury: 34C full-flow bypass for 60 min Severe injury: 25C circulatory arrest for 60 min	Acutely and 4 weeks following injury	Piglets (-7 weeks) [n=26 total (n=13 control, n=3 sham, n=4 mild CBP, n=6 severe CBP)]	Acute astrogliosis following severe CPB No differences in GS+GFAP+ astrocytes between sham, mild, and severe injury at 4 weeks post injury FA was not associated with astrocyte quantity in control subjects, but FA changes were positively correlated with GS+GFAP+ numbers in the acute postoperative period following CPB	GFAP and GS immunohistochemistry Fractional anisotropy (FA) obtained from diffusion tensor imaging	White matter astrocyte quantities acutely change following CBP and these changes can be captured with FA
	Sepsis (Faecal Peritonitis)
41	Faecal peritonitis causes oedema and neuronal injury in pig cerebral cortex	Papadopoulos et al., 1999	faecal peritonitis	Laparotomy was performed, the caecum was opened and contents were gathered, feacal solution was diluted and spread around the peritoneum	8 hours following injury	Adolescent middle white pigs (25-30 kg) [n=10 total (n=5 control, n=5 faecal peritonitis)]	Astrocyte endfeet were occassionally swollen in sham subjects Astrocute endfeet were frequently and intensely swollen in septic subjects and had ruptured perimicrovessel membranes	Electron microscopy of the cortex	Injury to endfeet may impair astrocytic metabolic activity
	Liver disease
42	Glial changes in pigs with porto-caval anastomosis and temporary or total hepatic artery clamping	Diemer & Tonnesen, 1977	Hepatic Artery Clamping	Total devascularization: porto-caval anastomosis (PCA); hepatic artery ligated and transsected Partial anoxia: PCA; hepatic artery clamped for 30-60 min	Total clamp: mean survival time 18.5 hours Partial clamp: 7-20 days	Danish Landrace pigs (35-45 kg) [n=20 total (n=8 control, n=8 total clamping, n=4 partial clamping)]	No astrocyte nuclear or cytoplasmic changes, no Alzheimer type II astrocytes (AIIA) following PCA & total hepatic devascularization Following PCA & temporary artery clamping, enlarged and watery astrocyte nuclei with peripheral nucleolus (AIIA) were seen in the frontal cortex. This group had increased number of astrocyte nuclei and astrocytes with a larger diameter in the frontal cortex and putam…	H&E immunohistochemistry, Cresyl violet staining - measurement of nuclear diameter and nuclear density	No astrocyte changes following PCA & total hepatic clamping. Astrogliosis following PCA & temporary hepatic clamping
43	Neuropathological changes in the brain of pigs with acute liver failure	Kristiansen et al., 2010	Acute Liver Failure	Acute liver failure (ALF) was induced with an end-to-end portocaval shunt followed by ligation of the hepatic arteries	8 hours following injury	Norwegian Landrace pigs (female; 27-35 kg) [n=16 total (n=8 control, n=8 ALC)]	Astrocytes in the frontal lobe, cerebellum, and brainstem (pons) showed the following ultrastructural changing following ALF compared to control: cytoplasmic swelling, increased electron density, condensation of the cytoplasm, clumping of nuclear chromatin, cytoplasmic membrane dissolution	Electron microscopy of the frontal lobe, pons, and cerebellum	Found severe astrocyte injury in certain brain areas following ALF, including cellular swelling and necrotic cell death
44	Neurodegeneration in juvenile Iberian pigs with diet-inucded nonalcoholic fatty liver disease	Zeltser et al., 2020	Diet-induced nonalcoholic fatty liver disease (NAFLD)	NAFLD induced by feeding subjects a high-fructose high-fat (HFF) diet of 10g fructose, 20.6g fat, 314.8 kcal of metabolizable energy for 70 days Control diet was 0g fructose, 11.2g fat, 199.3 kcal metabolizable energy	70 days following diet initiation	Iberian pigs (13 days old; male and female) [n=28 total (n=8 16 control diet, n=12HFF diet)]	Increased astrogliosis in the frontal cortex of HFF subjects compared to control %GFAP staining intensity increased with severity of liver disease	GFAP immunohistochemistry - average staining intensity per area	increased quantity of reactive astrocytes in the frontal cortex with diet-induced NALD Metabolic changes can lead to neurodegenerative changes
45	Extracorporeal bioartificial liver using the radial-flow bioreactor in treatment of fatal experimentla hepatic encephalopathy	Kanai et al., 2007	Acute hepatic failure	Acute hepatic failure induced by administration of 0.05 mg/kg alpha-amanitin and 1 ug/kg lipopolysaccharide (LPS) into the splenic vein	4-20 hours following injury	Mini-pigs (CSK-MS; 10-15 kg; male) [n=5 total (n=2 hepatic failure untreated; n=3 hepatic failure BAL treated)]	Increased levels of S100B plasma protein in animals with acute hepatic failure. Highest S100B levels were observed in animals that died Treatment of acute hepatic failure subjects with bioartificial liver (BAL) therapy for 4-6 hours following injury decreased these plasma levels of S100B	Blood plasma collection and measurement of S100B protein via ELISA	Acute hepatic liver failure causes augmented levels of S100B in blood plasma, indicating astrocyte damage. This can be mitigated with BAL therapy
46	Hepatic encephalopathy in swine experimentally poisioned with Senna occidentalis seeds: effects on astrocytes	Chileski et al., 2021	Heptic Encephalopathy induced by consumption of Senna occidentalis seeds	Hepatic encephalopathy induced by feeding pigs powdered commercial ration containing 5%, 7.5%, or 10% Senna occidentalis (S. occidentalis) seeds	Within 12 hours after first observation of clinical signs (7-11 days following diet induction)	Pigs (6 weeks old; 19.48-23.22 kg) [n=16 total n=4 control, n=12 S. occidentalis fed)]	Treated subjects had AIIA in the cerebral cortex that exhibited nuclear pallor, chromatin margination, and swelling White matter astrocytes in control subjects had long, branching processes expressing GFAP White matter astrocytes in 10% treated subjects had reduced immunoreactivity to GFAP, cell shrinkage, process retraction, and AIIA in gray matter regions that were GFAP- 10% treated subjects ha…	H&E immunohistochemistry GFAP immunohistochemistry - total number of immunopositive cells and percent area calculated across the cerebral cortex and subcortical white matter from temporal and parietal regions	Loss of GFAP and alterations in astrocyte morphology might precede glial cell death
	Poisioning
47	Alzheimer type II astrocytes in the brains of pigs with salt poisioning (water deprivation/intoxication)	Finnie et al., 2010	Water Deprivation/Salt Poisioning	Water deprivation for at least 2 days	Unknown	Porcine [n=28 total (n=8 water deprivation, n=20 control)]	Numerous Alzheimer's Type II astrocytes (AIIA) in water deprivation brains randomly distributed in the cerebral cortical gray matter AIIA were swollen, clear, watery, had scant chromatin and vacuolated nuclei, had reduced GFAP expression AIIA sometimes aggregated in clusters of 2-3 AIIA were minimal in subcortical white matter	H&E staining GFAP immunohistochemistry	AIIA may lack GFAP staining due to instability of GFAP mRNA and may be a transitionary phenotype from non-reactive to reactive astrocyte
48	The immune response in Taenia solium neurocysticerosis in pigs is associated with astrogliosis, axonal degeneration and altered blood-brain barrier permeability	Sikasunge et al., 2009	Taenia solium parasite infection	Natural infection with T. solium as found via cysticerosis on tongue examination (heavy infection)	Unknown time following positive infection	Pigs [n=35 total (n=30 infected, n=5 control)]	In normal brains, astrocyte distrubtion was normal, and expression of astrocytes and astrocyte end-feet was higher in the medulla than the cortex T. solium infection led to increase in astrocyte size, number, and GFAP expression Astrogliosis in infected subjects was more pronounced in cysticeri located in the cortex compared to the medulla Late lesions often had astrocyte end-feet forming a glial…	GFAP immunohistochemistry	Astrogliosis, including increased astrocyte size and quantity, is a result of tissue infection with cysticeri from T. solium
49	Symmetric focal degeneration in the cerebellar and vestibular nuclei in swine caused by ingestion of Aeschynomene indica seeds	Riet-Correra et al., 2003	Aeschynomene indica seed ingestion	Ingestion of 13% Aeschynomene indica (A. indica) seeds	8 hours to 15 days following ingestion	Landrace cross Large White Pigs (10-37 kg) [n=14 total (n=2 control, n=12 ingestion)]	24 hours after ingestion, enlarged astrocytes were observed in the cerebellum. Astrocyte foot processes were also seen separating capillary endothelial cells and pericytes Astrocytosis was observed in the cerebellum 15 days following ingestion	H&E staining Transmission electron microscopy	Abnormal astrocyte phenotype in the cerebellum following A. indica ingestion
	Maternal infection / poisioning
50	Altered hippocampal gene expression and morphology in fetal piglets following maternal respiratory viral infection	Antonson et al., 2018	Maternal infection with porcine reproductive and respiratory syndrome virus (PRRSV)	On GD 76, gilts were inoulated intranasally with 5 mL of 1 x 10^5 50% tissue culture infected dose of live PRRSV (strain P129-BV) or sterile PBS	Fetusus removed at 35 days post infection (GD 111; 3 days before anticipated parturition)	Large White/Landrace pigs (n=8 mothers total, n=4PRRSV mothers, n=4 control mothers, n=7-11 fetuses per group utilized for analysis)	GFAP gene expressin in the fetal hippocampus was upregulated following maternal PRRSV infection compared to control Relative integrated density of GFAP+ cells in the hilar region of the hippocampus was greater following maternal PRRSV infection compared to control	Quantitative real-time PRC of GFAP GFAP immunohistochemistry - relative integrated staining density	Upregulation of GFAP+ gliosis following late-gestation maternal PRRSV infection indicates that astrocytes are responding to insults resulting from maternal immune activation
51	Differential brain and cerebrospinal fluid proteomic responses to acute prenatal endotoxin exposure	Muk et al., 2022	Prenatal exposure to liposaccharide (LPS)	Intra-amniotic injection of either 1 mg LPS/fetus (Escherichia coli, stereotype 055:B5) or control (saline) at 103 days of gestation (E103)	Fetuses were delivered by cesarean section 3 days following infection (E106). Fetuses were analyzed at day 1 (P1) or day 5 (P5) after birth	Large White x Danish Landrace x Duroc fetuses [n=54 total (n=26 control, n=28 LPS)]	There were no differences in GFAP immunoreactivity in the cortex, hippocampus, or periventricular white matter between LPS- and control-treated subjects GFAP immunoreactivity increased in the periventricular white matter from P1 to P5 in both control- and LPS-treated subjects	GFAP immunohistochemistry in the hippocampus, cortex, and periventricular white matter - percent immunoreactivity	Astrocytes were not activated by short prenatal LPS exposure in the analyzed regions Increased GFAP expression in periventricular white matter reflects a developmental increase as astrocytes can have a strong role in myelination
52	Brain barrier disruption and region-specific neuronal degeneration during necrotizing enterocolitis in preterm pigs	Brunse et al., 2018	Premature birth	Premature birth (106 days gestation) or full term birth (117 days gestation)	8 hours or 5 days after birth	Danish Landrace x Large White x Duroc pigs [n=87 total (n=43 preterm, n=44 full term)]	GFAP protein levels in the hippocampus and striatum were similar between groups at both 8 hours and 5 days after birth as assessed via Western blotting Perivascular astrocyte coverage (overlapping GFAP and laminin staining) was 3-fold higher in full term compared to preterm porcine the hippocampus, but not the striatum, at both 8 hours and 5 days after birth	Western Blotting - GFAP protein GFAP immunohistochemistry - quantification of astrocyte perivascular coverage in the hippocmapus by measuring pixels of overlapping GFAP and laminn coverage	Astrocyte end-feet coverage of the BBB in the hippocampus is reduced in preterm birth and this difference persists until at least p5. Hippocampus seems more vulnerable to this disruption than the striatum
	Injury to optic nerve
53	Analysis of porcine optineurin and myocilin expression in trabecular meshwork cells and astrocytes from optic nerve head	Obazawa et al., 2004	Hypoxia Hydrostatic pressure Mechanical stretching Dexamethasone (DEX) exposure	Hypoxia: cells incubated in 7% O2/5% CO2 Pressure: cells exposed to 33 mg Hg above atmospheric pressure Strething: 10% linear stretch DEX: addition of 500 nM DEX to media	Hypoxia: 72 hours of exposure; immediate analysis Pressure: 12, 24, 48, or 72 hours of exposure; immediate analysis Stretching: 24 hours of stretching; immediate analysis DEX: 2 week exposure; immediate analysis	Porcine cells isolated from the trabecular and pelaminar tissues of the optic nerve head	Hydrostatic pressure or mechanical stretching caused no difference in myocilin or optineurin. Hypoxic conditions caused significantly decreased myocilin expression and no change in optineurin expression. Dexamethasone exposure caused significantly decreased optineurin expression and significantly increased myocilin expression.	RT-PCR of myocilin and optineurin levels from total RNA isolated from cultured cells	Astrocyte myocilin and optineurin respond differently to various stressors indicating that they induce glaucoma via different mechanisms
54	Elevated pressure induced astrocyte damage in the optic nerve	Balaratnasingam et al., 2008	Increased intraocular pressure (IOP)	IOP in the left eye maintained between 40-45 mm Hg for 3, 6, 9, or 12 hours IOP in left control eye maintained between 10-15 m Hg	Immedietly following IOP exposure for prescribed time	White Landrace pigs (18-30 kg) [n=25 total (n=7 3h, n=6 6h, n=3 9h, n=9 12h)]	Increased IOP led to decreaed GFAP expression and disorganization of astrocyte structure in the pre-laminar, post-laminar, and lamina cribrosa regions of the ONH	GFAP immunohistochemistry - intensity, percentage total area, percentage area of morphological change	Changes in astrocyte morpholgy are likely due to astrocyte swelling. Astrocyte changes may be due to cell injury rather than cell reactivity
55	Axotomy-induced cytoskeleton changes in unmyelinated mammalian central nervous system axons	Balaratnasingam et al., 2011	Argon laser-induced axotomy	Retinal ganglion cell axotoy induced approximately two disk diameters away from the optic nerve head using approximately 10 laser shots of an argon green laser Single injury (one location) and double injury (two locations) conditions	Single injury: 6 hours following axotomy Double injury: 6 hours following first axotomy & 1 hour followin second axotomy	White Landrace pigs (18-31 kg; female; 8-11 weeks old) (n=8)	Significant decrease in the intensity of GFAP staining in the nerve fiber layer following axotomy. This decrease occurred within axotomized regions and also up to 2400 microns on the peripheral side of the point of axotomy	GFAP immunohistochemistry - mean pixel intensity analysis	Decreased GFAP staining at axotomized region indicates glial injury rather than reactive astrocytosis. Decreased GFAP staining on peripheral side of region of axotomy could be caused by enhanced astrocyte gap junction coupling induced by axotomy or a reduction in the retrograde supple of neurotrophins
